# Supplementary material for: An Arabidopsis Transcriptional Regulatory Map Reveals Distinct Functional and Evolutionary Features of Novel Transcription Factors
Source: Mol Biol Evol. 2015 Mar 6;32(7):1767–73. doi: 10.1093/molbev/msv058 (PMC4476157; doi:10.1093/molbev/msv058)
Supplement: Supplementary Data [file msv058_supplementary_data.zip]

Archive with 4 entries (4 files):
- Supplementary_Table_S1.xlsx
- Supplementary_Table_S8.xlsx
- Supplementary_Material.pdf
- Supplementary_Table_S5.xlsx
