# Supplementary material for: An Arabidopsis Transcriptional Regulatory Map Reveals Distinct Functional and Evolutionary Features of Novel Transcription Factors
Source: Mol Biol Evol. 2015 Mar 6;32(7):1767–73. doi: 10.1093/molbev/msv058 (PMC4476157; doi:10.1093/molbev/msv058)
Supplement: Supplementary Data [file msv058_supplementary_data.zip › Supplementary_Table_S1.xlsx]

## Sheet: 62 identified communities
Community name	GO ID	GO term	Number of genes with this annotation in reference list	Number of genes with this annotation in this community	Expected gene number with this annotation	P	Adjusted P
Community 1. gibberellin mediated signaling pathway	GO:0009740	gibberellic acid mediated signaling pathway	22	5	0.09	2.1e-08	1.21e-06
	GO:0010476	gibberellin mediated signaling pathway	22	5	0.09	2.1e-08	1.21e-06
	GO:0009755	hormone-mediated signaling pathway	251	10	1.05	2.7e-08	1.46e-06
	GO:0071370	cellular response to gibberellin stimulus	24	5	0.1	3.4e-08	1.7e-06
	GO:0009966	regulation of signal transduction	86	7	0.36	3.9e-08	1.93e-06
Community 2. response to cold	GO:0009631	cold acclimation	25	7	0.09	1e-12	2.09e-10
	GO:0009409	response to cold	299	13	1.05	1.4e-12	2.62e-10
	GO:0009266	response to temperature stimulus	422	13	1.49	1.1e-10	1.3e-08
	GO:0009628	response to abiotic stimulus	1452	16	5.11	8e-07	2.69e-05
	GO:0009414	response to water deprivation	232	7	0.82	9e-06	0.000198
Community 3. floral meristem determinacy	GO:0010022	meristem determinacy	17	8	0.05	4.6e-17	2.05e-14
	GO:0009908	flower development	355	15	1.13	9.7e-16	2.96e-13
	GO:0048608	reproductive structure development	758	18	2.41	1e-15	2.96e-13
	GO:0061458	reproductive system development	758	18	2.41	1e-15	2.96e-13
	GO:0010582	floral meristem determinacy	15	7	0.05	6e-15	1.64e-12
Community 4. response to far red light	GO:0010218	response to far red light	44	7	0.13	1.3e-11	1.93e-09
	GO:0009416	response to light stimulus	470	11	1.34	5.2e-09	3.94e-07
	GO:0009314	response to radiation	486	11	1.38	7.4e-09	5.37e-07
	GO:0009628	response to abiotic stimulus	1452	15	4.14	4.8e-08	2.25e-06
	GO:0009639	response to red or far red light	153	7	0.44	1e-07	3.91e-06
Community 5. circadian rhythm	GO:0007623	circadian rhythm	97	13	0.26	1.3e-21	9.25e-19
	GO:0048511	rhythmic process	97	13	0.26	1.3e-21	9.25e-19
	GO:0042752	regulation of circadian rhythm	28	5	0.08	6.6e-09	4.89e-07
	GO:0009648	photoperiodism	59	5	0.16	3.2e-07	1.15e-05
	GO:0009416	response to light stimulus	470	9	1.26	7.5e-07	2.54e-05
Community 6. response to abscisic acid stimulus	GO:0009414	response to water deprivation	232	6	0.43	1.3e-06	4.06e-05
	GO:0009415	response to water	236	6	0.44	1.4e-06	4.29e-05
	GO:0009737	response to abscisic acid stimulus	396	7	0.73	1.4e-06	4.29e-05
	GO:0009738	abscisic acid mediated signaling pathway	89	4	0.16	1.4e-05	0.000275
	GO:0071215	cellular response to abscisic acid stimulus	104	4	0.19	2.6e-05	0.000463
Community 7. pollen development	GO:0043068	positive regulation of programmed cell death	12	2	0.02	0.00017	0.00256
	GO:0010942	positive regulation of cell death	14	2	0.02	0.00023	0.00334
	GO:0045926	negative regulation of growth	14	2	0.02	0.00023	0.00334
	GO:0009555	pollen development	216	4	0.36	0.0003	0.00429
	GO:0048235	pollen sperm cell differentiation	26	2	0.04	0.0008	0.0109
Community 8. response to jasmonic acid stimulus	GO:0009753	response to jasmonic acid stimulus	171	7	0.37	2.1e-08	1.21e-06
	GO:0009867	jasmonic acid mediated signaling pathway	43	4	0.09	1.6e-06	4.78e-05
	GO:0071395	cellular response to jasmonic acid stimulus	43	4	0.09	1.6e-06	4.78e-05
	GO:0010033	response to organic substance	1120	10	2.44	8.6e-06	0.000192
	GO:0007165	signal transduction	378	6	0.82	7.3e-05	0.00117
Community 9. secondary cell wall biogenesis	GO:0009834	secondary cell wall biogenesis	47	12	0.11	1.1e-24	3.91e-21
	GO:2000652	regulation of secondary cell wall biogenesis	16	9	0.04	8.7e-22	9.25e-19
	GO:0009832	plant-type cell wall biogenesis	78	12	0.18	9.2e-22	9.25e-19
	GO:0042546	cell wall biogenesis	87	12	0.2	3.8e-21	2.25e-18
	GO:0071669	plant-type cell wall organization or biogenesis	97	12	0.23	1.5e-20	7.62e-18
Community 10. lignin metabolic process	GO:0009808	lignin metabolic process	30	8	0.06	7.2e-17	2.85e-14
	GO:0009809	lignin biosynthetic process	25	7	0.05	7.1e-15	1.8e-12
	GO:0009698	phenylpropanoid metabolic process	113	9	0.23	4.8e-14	1.14e-11
	GO:0009699	phenylpropanoid biosynthetic process	88	8	0.18	7.7e-13	1.71e-10
	GO:0019748	secondary metabolic process	187	9	0.38	4.9e-12	8.64e-10
Community 11. proanthocyanidin biosynthetic process	GO:0010023	proanthocyanidin biosynthetic process	8	4	0.01	1.7e-10	1.83e-08
	GO:0009813	flavonoid biosynthetic process	52	4	0.08	6.3e-07	2.18e-05
	GO:0009812	flavonoid metabolic process	67	4	0.1	1.8e-06	5.25e-05
	GO:0009699	phenylpropanoid biosynthetic process	88	4	0.13	5.3e-06	0.000128
	GO:0006725	cellular aromatic compound metabolic process	222	5	0.33	7.6e-06	0.000172
Community 12. meristem development	GO:0009933	meristem structural organization	54	3	0.1	0.00011	0.00171
	GO:0048532	anatomical structure arrangement	59	3	0.11	0.00014	0.00214
	GO:0009691	cytokinin biosynthetic process	11	2	0.02	0.00017	0.00256
	GO:0048507	meristem development	170	4	0.31	0.00018	0.00267
	GO:0009934	regulation of meristem structural organization	17	2	0.03	0.00041	0.00577
Community 13. meristem development/cytokinin mediated signaling pathway	GO:0065001	specification of axis polarity	18	3	0.03	3.7e-06	9.75e-05
	GO:0009735	response to cytokinin stimulus	68	4	0.13	4.8e-06	0.000123
	GO:0048507	meristem development	170	5	0.31	7.1e-06	0.000165
	GO:0009736	cytokinin mediated signaling pathway	27	3	0.05	1.3e-05	0.000257
	GO:0071368	cellular response to cytokinin stimulus	27	3	0.05	1.3e-05	0.000257
Community 14. floral organ development	GO:0009908	flower development	355	10	0.65	5.1e-12	8.64e-10
	GO:0048437	floral organ development	167	8	0.31	4.9e-11	6.46e-09
	GO:0048608	reproductive structure development	758	11	1.4	1.3e-10	1.45e-08
	GO:0061458	reproductive system development	758	11	1.4	1.3e-10	1.45e-08
	GO:0003006	developmental process involved in reproduction	892	11	1.64	7.9e-10	7.21e-08
Community 15. glucose mediated signaling pathway	GO:0010255	glucose mediated signaling pathway	5	2	0.01	1.2e-05	0.000245
	GO:0009757	hexose mediated signaling	6	2	0.01	1.8e-05	0.000341
	GO:0001678	cellular glucose homeostasis	8	2	0.01	3.3e-05	0.00057
	GO:0042593	glucose homeostasis	8	2	0.01	3.3e-05	0.00057
	GO:0071333	cellular response to glucose stimulus	8	2	0.01	3.3e-05	0.00057
Community 16. lateral root development/response to auxin stimulus	GO:0048527	lateral root development	73	5	0.12	5.7e-08	2.57e-06
	GO:0048528	post-embryonic root development	82	5	0.14	1e-07	3.91e-06
	GO:0048569	post-embryonic organ development	247	6	0.41	8.7e-07	2.81e-05
	GO:0009733	response to auxin stimulus	192	5	0.32	7.2e-06	0.000166
	GO:0010101	post-embryonic root morphogenesis	34	3	0.06	2e-05	0.000375
Community 17. flavonoid biosynthetic process	GO:0009813	flavonoid biosynthetic process	52	5	0.06	8.6e-10	7.65e-08
	GO:0009812	flavonoid metabolic process	67	5	0.08	3.2e-09	2.59e-07
	GO:0009699	phenylpropanoid biosynthetic process	88	5	0.1	1.3e-08	8.9e-07
	GO:0046283	anthocyanin metabolic process	35	4	0.04	3.4e-08	1.7e-06
	GO:0009698	phenylpropanoid metabolic process	113	5	0.13	4.5e-08	2.13e-06
Community 18. response to oxidative stress	GO:0006979	response to oxidative stress	238	5	0.28	1.9e-06	5.5e-05
	GO:0009408	response to heat	150	4	0.18	1.3e-05	0.000257
	GO:0006950	response to stress	1801	7	2.11	0.00023	0.00334
	GO:0009266	response to temperature stimulus	422	4	0.5	0.00073	0.00995
	GO:0034484	raffinose catabolic process	1	1	0	0.00117	0.0155
Community 19. root epidermal cell differentiation	GO:0009913	epidermal cell differentiation	171	7	0.26	4.8e-10	4.88e-08
	GO:0008544	epidermis development	173	7	0.26	5.2e-10	5.14e-08
	GO:0010053	root epidermal cell differentiation	88	6	0.13	7e-10	6.55e-08
	GO:0045165	cell fate commitment	41	5	0.06	1.5e-09	1.27e-07
	GO:0010015	root morphogenesis	156	6	0.24	2.3e-08	1.28e-06
Community 20. glycosinolate biosynthetic process	GO:0016144	S-glycoside biosynthetic process	36	4	0.05	7.7e-08	3.22e-06
	GO:0019758	glycosinolate biosynthetic process	36	4	0.05	7.7e-08	3.22e-06
	GO:0019761	glucosinolate biosynthetic process	36	4	0.05	7.7e-08	3.22e-06
	GO:0009684	indoleacetic acid biosynthetic process	8	3	0.01	8.8e-08	3.6e-06
	GO:0009683	indoleacetic acid metabolic process	9	3	0.01	1.3e-07	4.87e-06
Community 21. response to ethylene stimulus	GO:0009723	response to ethylene stimulus	132	7	0.2	7.7e-11	9.78e-09
	GO:0071281	cellular response to iron ion	30	3	0.05	9.4e-06	0.000204
	GO:0010033	response to organic substance	1120	8	1.69	1.1e-05	0.000229
	GO:0071248	cellular response to metal ion	35	3	0.05	1.5e-05	0.000292
	GO:0071241	cellular response to inorganic substance	40	3	0.06	2.3e-05	0.000422
Community 22. regulation of short-day photoperiodism, flowering	GO:0048577	negative regulation of short-day photoperiodism, flowering	4	2	0.01	9.4e-06	0.000204
	GO:0048587	regulation of short-day photoperiodism, flowering	5	2	0.01	1.6e-05	0.000309
	GO:0009908	flower development	355	5	0.48	3.5e-05	0.000602
	GO:0048572	short-day photoperiodism	8	2	0.01	4.4e-05	0.000735
	GO:0048575	short-day photoperiodism, flowering	8	2	0.01	4.4e-05	0.000735
Community 23. response to gibberellin stimulus/regulation of seed dormancy process	GO:2000033	regulation of seed dormancy process	4	3	0	4e-09	3.09e-07
	GO:0009739	response to gibberellin stimulus	99	5	0.12	2.3e-08	1.28e-06
	GO:0048609	multicellular organismal reproductive process	101	5	0.12	2.6e-08	1.42e-06
	GO:0032504	multicellular organism reproduction	105	5	0.12	3.1e-08	1.62e-06
	GO:2000034	regulation of seed maturation	11	3	0.01	1.6e-07	5.93e-06
Community 24. response to auxin stimulus	GO:0009733	response to auxin stimulus	192	3	0.23	0.001	0.0133
	GO:0048830	adventitious root development	2	1	0	0.0023	0.0293
	GO:0048479	style development	3	1	0	0.0035	0.0421
	GO:0048480	stigma development	3	1	0	0.0035	0.0421
	GO:0009908	flower development	355	3	0.42	0.0061	0.0712
Community 25. lipid metabolic process	GO:0045834	positive regulation of lipid metabolic process	4	2	0	5.1e-06	0.000125
	GO:0046889	positive regulation of lipid biosynthetic process	4	2	0	5.1e-06	0.000125
	GO:0010262	somatic embryogenesis	6	2	0.01	1.3e-05	0.000257
	GO:0048522	positive regulation of cellular process	271	4	0.27	5.8e-05	0.000951
	GO:0046890	regulation of lipid biosynthetic process	18	2	0.02	0.00013	0.002
Community 26. response to xenobiotic stimulus/salicylic acid mediated signaling pathway	GO:0009410	response to xenobiotic stimulus	6	3	0.01	2e-08	1.21e-06
	GO:0009863	salicylic acid mediated signaling pathway	33	3	0.04	5.3e-06	0.000128
	GO:0071446	cellular response to salicylic acid stimulus	34	3	0.04	5.8e-06	0.000137
	GO:0009627	systemic acquired resistance	44	3	0.05	1.3e-05	0.000257
	GO:0042221	response to chemical stimulus	1611	7	1.89	0.0001	0.00157
Community 27. anther development	GO:0048653	anther development	45	5	0.06	1.1e-09	9.55e-08
	GO:0048443	stamen development	66	5	0.09	7.8e-09	5.44e-07
	GO:0048466	androecium development	66	5	0.09	7.8e-09	5.44e-07
	GO:0048438	floral whorl development	141	5	0.19	3.6e-07	1.27e-05
	GO:0048437	floral organ development	167	5	0.22	8.5e-07	2.77e-05
Community 28. response to high light intensity	GO:0009644	response to high light intensity	49	3	0.03	2.1e-06	6.03e-05
	GO:0042542	response to hydrogen peroxide	53	3	0.04	2.6e-06	7.34e-05
	GO:0000302	response to reactive oxygen species	76	3	0.05	7.9e-06	0.000178
	GO:0009642	response to light intensity	79	3	0.05	8.9e-06	0.000197
	GO:0009416	response to light stimulus	470	4	0.32	3.8e-05	0.000644
Community 29. sulfur compound biosynthetic process	GO:0044272	sulfur compound biosynthetic process	62	5	0.06	6.1e-10	5.87e-08
	GO:0006790	sulfur compound metabolic process	118	5	0.12	1.6e-08	1.04e-06
	GO:0016144	S-glycoside biosynthetic process	36	4	0.04	1.7e-08	1.04e-06
	GO:0019758	glycosinolate biosynthetic process	36	4	0.04	1.7e-08	1.04e-06
	GO:0019761	glucosinolate biosynthetic process	36	4	0.04	1.7e-08	1.04e-06
Community 30. cellular response to phosphate starvation	GO:0016036	cellular response to phosphate starvation	91	7	0.12	1.2e-12	2.37e-10
	GO:0009267	cellular response to starvation	117	7	0.16	7.3e-12	1.18e-09
	GO:0042594	response to starvation	123	7	0.16	1.1e-11	1.7e-09
	GO:0031669	cellular response to nutrient levels	130	7	0.17	1.6e-11	2.28e-09
	GO:0031667	response to nutrient levels	145	7	0.19	3.4e-11	4.65e-09
Community 31. pigment metabolic process	GO:0042440	pigment metabolic process	97	3	0.1	8e-05	0.00127
	GO:0015995	chlorophyll biosynthetic process	27	2	0.03	0.00029	0.00416
	GO:0009639	response to red or far red light	153	3	0.15	0.00031	0.00441
	GO:0006779	porphyrin-containing compound biosynthetic process	33	2	0.03	0.00044	0.00616
	GO:0033014	tetrapyrrole biosynthetic process	35	2	0.04	0.00049	0.00684
Community 32. ER body organization	GO:0080119	ER body organization	4	2	0	3.4e-07	1.21e-05
	GO:0009610	response to symbiotic fungus	10	1	0	0.0033	0.0401
	GO:0009608	response to symbiont	11	1	0	0.0037	0.0443
	GO:0009651	response to salt stress	441	2	0.15	0.0055	0.065
	GO:0006996	organelle organization	475	2	0.16	0.0063	0.073
Community 33. NA	GO:0080169	cellular response to boron-containing substance deprivation	1	1	0	0.001	0.0133
	GO:0016036	cellular response to phosphate starvation	91	2	0.09	0.0033	0.0401
	GO:0080029	cellular response to boron-containing substance levels	4	1	0	0.004	0.0478
	GO:0010036	response to boron-containing substance	5	1	0.01	0.005	0.0595
	GO:0009267	cellular response to starvation	117	2	0.12	0.0054	0.064
Community 34. transition metal ion transport	GO:0000041	transition metal ion transport	33	4	0.03	3.9e-09	3.08e-07
	GO:0030001	metal ion transport	68	4	0.06	7.7e-08	3.22e-06
	GO:0006812	cation transport	84	4	0.07	1.8e-07	6.6e-06
	GO:0006811	ion transport	138	4	0.12	1.3e-06	4.06e-05
	GO:0006825	copper ion transport	5	2	0	5.6e-06	0.000133
Community 35. asymmetric cell division	GO:0008356	asymmetric cell division	11	2	0.01	3.1e-05	0.000543
	GO:0009956	radial pattern formation	14	2	0.01	5.1e-05	0.000844
	GO:0051301	cell division	110	3	0.09	5.9e-05	0.000959
	GO:0022619	generative cell differentiation	1	1	0	0.00084	0.0113
	GO:2000036	regulation of stem cell maintenance	1	1	0	0.00084	0.0113
Community 36. response to heat	GO:0009408	response to heat	150	5	0.15	5.5e-08	2.51e-06
	GO:0009266	response to temperature stimulus	422	6	0.42	1.2e-07	4.59e-06
	GO:0006012	galactose metabolic process	4	2	0	5.1e-06	0.000125
	GO:0009644	response to high light intensity	49	3	0.05	1e-05	0.000214
	GO:0042542	response to hydrogen peroxide	53	3	0.05	1.3e-05	0.000257
Community 37. NA	GO:2000026	regulation of multicellular organismal development	331	3	0.28	0.0016	0.0209
	GO:0051239	regulation of multicellular organismal process	333	3	0.28	0.0016	0.0209
	GO:0010018	far-red light signaling pathway	3	1	0	0.0025	0.031
	GO:0071490	cellular response to far red light	3	1	0	0.0025	0.031
	GO:0007623	circadian rhythm	97	2	0.08	0.0025	0.031
Community 38. maintenance of inflorescence meristem identity	GO:0022414	reproductive process	1016	6	1.02	2.4e-05	0.000438
	GO:0000003	reproduction	1026	6	1.03	2.6e-05	0.000463
	GO:0010077	maintenance of inflorescence meristem identity	9	2	0.01	3e-05	0.000531
	GO:0009908	flower development	355	4	0.36	0.00017	0.00256
	GO:0048608	reproductive structure development	758	5	0.76	0.00018	0.00267
Community 39. seed maturation	GO:0010431	seed maturation	41	3	0.03	1.2e-06	3.85e-05
	GO:0048609	multicellular organismal reproductive process	101	3	0.07	1.9e-05	0.000358
	GO:0032504	multicellular organism reproduction	105	3	0.07	2.1e-05	0.000389
	GO:0006110	regulation of glycolysis	1	1	0	0.00067	0.00917
	GO:0010906	regulation of glucose metabolic process	1	1	0	0.00067	0.00917
Community 40. regulation of abscisic acid mediated signaling pathway	GO:0009787	regulation of abscisic acid mediated signaling pathway	44	3	0.03	1.5e-06	4.56e-05
	GO:0010646	regulation of cell communication	66	3	0.04	5.1e-06	0.000125
	GO:0048585	negative regulation of response to stimulus	81	3	0.05	9.6e-06	0.000207
	GO:0009966	regulation of signal transduction	86	3	0.06	1.1e-05	0.000229
	GO:0023051	regulation of signaling	86	3	0.06	1.1e-05	0.000229
Community 41. fatty acid metabolic process	GO:0006631	fatty acid metabolic process	134	6	0.13	1.1e-10	1.3e-08
	GO:0032787	monocarboxylic acid metabolic process	217	6	0.22	2.2e-09	1.82e-07
	GO:0044255	cellular lipid metabolic process	298	6	0.3	1.5e-08	1.01e-06
	GO:0006629	lipid metabolic process	339	6	0.34	3.2e-08	1.65e-06
	GO:0019752	carboxylic acid metabolic process	367	6	0.37	5.2e-08	2.4e-06
Community 42. positive regulation of meiotic cell cycle	GO:0051446	positive regulation of meiotic cell cycle	2	2	0	8.4e-07	2.77e-05
	GO:0007049	cell cycle	192	4	0.19	1.5e-05	0.000292
	GO:0045787	positive regulation of cell cycle	7	2	0.01	1.8e-05	0.000341
	GO:0034645	cellular macromolecule biosynthetic process	493	5	0.5	2.1e-05	0.000389
	GO:0009059	macromolecule biosynthetic process	508	5	0.51	2.5e-05	0.000452
Community 43. organ morphogenesis	GO:0009887	organ morphogenesis	119	5	0.12	1.7e-08	1.04e-06
	GO:0003002	regionalization	114	4	0.11	1.8e-06	5.25e-05
	GO:0007389	pattern specification process	138	4	0.14	4e-06	0.000104
	GO:0009965	leaf morphogenesis	64	3	0.06	2.3e-05	0.000422
	GO:0009653	anatomical structure morphogenesis	595	5	0.6	5.3e-05	0.000873
Community 44. response to auxin stimulus	GO:0009733	response to auxin stimulus	192	4	0.16	5.1e-06	0.000125
	GO:0009880	embryonic pattern specification	19	2	0.02	9.6e-05	0.00152
	GO:0007389	pattern specification process	138	3	0.12	0.00012	0.00186
	GO:0010051	xylem and phloem pattern formation	46	2	0.04	0.00057	0.00792
	GO:0045595	regulation of cell differentiation	61	2	0.05	0.00101	0.0134
Community 45. response to UV	GO:0009411	response to UV	82	3	0.07	2.5e-05	0.000452
	GO:0009611	response to wounding	146	3	0.12	0.00014	0.00214
	GO:0009416	response to light stimulus	470	4	0.39	0.00018	0.00267
	GO:0009314	response to radiation	486	4	0.41	0.0002	0.00295
	GO:0009628	response to abiotic stimulus	1452	5	1.22	0.00085	0.0114
Community 46. regulation of seed maturation	GO:2000693	positive regulation of seed maturation	3	2	0	1.7e-06	5.04e-05
	GO:2000034	regulation of seed maturation	11	2	0.01	3.1e-05	0.000543
	GO:0051240	positive regulation of multicellular organismal process	12	2	0.01	3.7e-05	0.000633
	GO:0080050	regulation of seed development	16	2	0.01	6.7e-05	0.00108
	GO:2000243	positive regulation of reproductive process	38	2	0.03	0.00039	0.00551
Community 47. formation of organ boundary	GO:0010160	formation of organ boundary	10	2	0.01	7.6e-06	0.000172
	GO:0048859	formation of anatomical boundary	10	2	0.01	7.6e-06	0.000172
	GO:0007389	pattern specification process	138	3	0.07	1.2e-05	0.000245
	GO:0010223	secondary shoot formation	15	2	0.01	1.8e-05	0.000341
	GO:0010346	shoot formation	15	2	0.01	1.8e-05	0.000341
Community 48. response to water deprivation	GO:0009414	response to water deprivation	232	4	0.19	1.1e-05	0.000229
	GO:0009415	response to water	236	4	0.2	1.2e-05	0.000245
	GO:0006950	response to stress	1801	5	1.51	0.0025	0.031
	GO:0006952	defense response	538	3	0.45	0.0063	0.073
	GO:0009628	response to abiotic stimulus	1452	4	1.22	0.0141	0.162
Community 49. auxin polar transport	GO:0007389	pattern specification process	138	4	0.12	1.3e-06	4.06e-05
	GO:0009926	auxin polar transport	42	3	0.04	3.2e-06	8.89e-05
	GO:0060918	auxin transport	45	3	0.04	4e-06	0.000104
	GO:0009914	hormone transport	46	3	0.04	4.2e-06	0.000108
	GO:0010817	regulation of hormone levels	120	3	0.1	7.7e-05	0.00123
Community 50. systemic acquired resistance	GO:0009627	systemic acquired resistance	44	2	0.03	0.00032	0.00454
	GO:1900055	regulation of leaf senescence	3	1	0	0.00201	0.0257
	GO:1900056	negative regulation of leaf senescence	3	1	0	0.00201	0.0257
	GO:0009814	defense response, incompatible interaction	122	2	0.08	0.00242	0.0308
	GO:0006952	defense response	538	3	0.36	0.00272	0.0334
Community 51. specification of axis polarity	GO:0009944	polarity specification of adaxial/abaxial axis	16	3	0.01	6.3e-08	2.77e-06
	GO:0065001	specification of axis polarity	18	3	0.01	9.2e-08	3.68e-06
	GO:0009943	adaxial/abaxial axis specification	19	3	0.01	1.1e-07	4.25e-06
	GO:0003002	regionalization	114	4	0.08	1.3e-07	4.87e-06
	GO:0009955	adaxial/abaxial pattern specification	24	3	0.02	2.3e-07	8.35e-06
Community 52. Mo-molybdopterin cofactor biosynthetic process	GO:0006777	Mo-molybdopterin cofactor biosynthetic process	4	2	0	3.4e-06	9.03e-05
	GO:0019720	Mo-molybdopterin cofactor metabolic process	4	2	0	3.4e-06	9.03e-05
	GO:0032324	molybdopterin cofactor biosynthetic process	4	2	0	3.4e-06	9.03e-05
	GO:0043545	molybdopterin cofactor metabolic process	4	2	0	3.4e-06	9.03e-05
	GO:0051189	prosthetic group metabolic process	4	2	0	3.4e-06	9.03e-05
Community 53. vernalization response	GO:0010048	vernalization response	15	2	0.01	5.9e-05	0.000959
	GO:0009908	flower development	355	3	0.3	0.0019	0.0247
	GO:0010220	positive regulation of vernalization response	3	1	0	0.0025	0.031
	GO:0007623	circadian rhythm	97	2	0.08	0.0025	0.031
	GO:0048511	rhythmic process	97	2	0.08	0.0025	0.031
Community 54. defense response, incompatible interaction	GO:0009814	defense response, incompatible interaction	122	4	0.1	8.2e-07	2.73e-05
	GO:0045087	innate immune response	192	4	0.16	5.1e-06	0.000125
	GO:0006955	immune response	196	4	0.16	5.5e-06	0.000132
	GO:0006952	defense response	538	5	0.45	5.9e-06	0.000138
	GO:0002376	immune system process	220	4	0.18	8.7e-06	0.000193
Community 55. seed oilbody biogenesis	GO:0010344	seed oilbody biogenesis	4	3	0	4.5e-10	4.71e-08
	GO:0050826	response to freezing	14	3	0.01	4.1e-08	1.97e-06
	GO:0009845	seed germination	95	4	0.06	6e-08	2.67e-06
	GO:0090351	seedling development	103	4	0.07	8.4e-08	3.48e-06
	GO:0019915	lipid storage	5	2	0	3.4e-06	9.03e-05
Community 56. jasmonic acid biosynthetic process	GO:0009695	jasmonic acid biosynthetic process	16	2	0.01	6.7e-05	0.00108
	GO:0009694	jasmonic acid metabolic process	20	2	0.02	0.00011	0.00171
	GO:0031408	oxylipin biosynthetic process	20	2	0.02	0.00011	0.00171
	GO:0031407	oxylipin metabolic process	26	2	0.02	0.00018	0.00267
	GO:0010033	response to organic substance	1120	5	0.94	0.00023	0.00334
Community 57. NA	GO:0009741	response to brassinosteroid stimulus	60	2	0.04	0.00059	0.00817
	GO:0048656	tapetal layer formation	3	1	0	0.00201	0.0257
	GO:0048657	tapetal cell differentiation	3	1	0	0.00201	0.0257
	GO:0048455	stamen formation	4	1	0	0.00268	0.033
	GO:0048654	anther morphogenesis	4	1	0	0.00268	0.033
Community 58. response to light stimulus	GO:0009641	shade avoidance	13	2	0.01	2.6e-05	0.000463
	GO:0009416	response to light stimulus	470	4	0.32	3.8e-05	0.000644
	GO:0009314	response to radiation	486	4	0.33	4.4e-05	0.000735
	GO:0010017	red or far-red light signaling pathway	40	2	0.03	0.00026	0.00375
	GO:0071489	cellular response to red or far red light	40	2	0.03	0.00026	0.00375
Community 59. NA	GO:0009831	plant-type cell wall modification involved in multidimensional cell growth	2	1	0	0.00067	0.00917
	GO:0042547	cell wall modification involved in multidimensional cell growth	4	1	0	0.00134	0.0176
	GO:0009827	plant-type cell wall modification	9	1	0	0.00302	0.0369
	GO:0009825	multidimensional cell growth	21	1	0.01	0.00703	0.0812
	GO:0009664	plant-type cell wall organization	33	1	0.01	0.011	0.127
Community 60. regulation of cell cycle	GO:0051726	regulation of cell cycle	70	2	0.06	0.0013	0.0171
	GO:0010016	shoot morphogenesis	113	2	0.09	0.0034	0.0411
	GO:0000079	regulation of cyclin-dependent protein kinase activity	7	1	0.01	0.0059	0.0691
	GO:0045736	negative regulation of cyclin-dependent protein kinase activity	7	1	0.01	0.0059	0.0691
	GO:0045787	positive regulation of cell cycle	7	1	0.01	0.0059	0.0691
Community 61. trichome morphogenesis	GO:0010090	trichome morphogenesis	53	4	0.04	2.8e-08	1.49e-06
	GO:0010026	trichome differentiation	71	4	0.06	9.1e-08	3.68e-06
	GO:0010091	trichome branching	25	3	0.02	6.5e-07	2.22e-05
	GO:0000904	cell morphogenesis involved in differentiation	158	4	0.13	2.3e-06	6.55e-05
	GO:0009913	epidermal cell differentiation	171	4	0.14	3.2e-06	8.89e-05
Community 62. iron ion transport	GO:0006826	iron ion transport	14	3	0.01	4.1e-08	1.97e-06
	GO:0000041	transition metal ion transport	33	3	0.02	6.1e-07	2.13e-05
	GO:0030001	metal ion transport	68	3	0.05	5.6e-06	0.000133
	GO:0006812	cation transport	84	3	0.06	1.1e-05	0.000229
	GO:0006811	ion transport	138	3	0.09	4.8e-05	0.000798
