# Supplementary material for: An Arabidopsis Transcriptional Regulatory Map Reveals Distinct Functional and Evolutionary Features of Novel Transcription Factors
Source: Mol Biol Evol. 2015 Mar 6;32(7):1767–73. doi: 10.1093/molbev/msv058 (PMC4476157; doi:10.1093/molbev/msv058)
Supplement: Supplementary Data [file msv058_supplementary_data.zip › Supplementary_Table_S8.xlsx]

## Sheet: A
(A) Information content (IC) of TFs and their wiring in the ATRM. The degree is represented as the connectivity of this TF in the ATRM.
The columns Motifs (5, 6) and Motifs (10, 11, 12) list the number of motifs in which this TF is involved.
Based on their ICs, TFs were divided into two types: high IC (> the median IC [7.67]) and low IC (< the median IC).
TF ID	Degree	Motifs (5, 6)	Motifs (10, 11, 12)	IC	Type
AT1G09530	12	2	0	10.85	high
AT1G09770	6	4	0	7.86	high
AT1G19850	8	0	0	6.75	low
AT1G24260	13	2	11	9.84	high
AT1G45249	6	1	0	10.86	high
AT1G75080	5	0	0	6.12	low
AT2G16910	16	1	0	5.33	low
AT2G20180	43	9	0	6.94	low
AT2G36010	5	3	0	7.67	-
AT2G38470	9	3	0	7.13	low
AT2G40220	9	9	0	14.15	high
AT2G46830	25	19	1	12.04	high
AT2G47460	5	2	0	6.12	low
AT3G20770	12	1	0	5.86	low
AT3G23250	4	5	0	11.92	high
AT3G27920	11	7	1	10.98	high
AT3G56400	10	2	0	8.52	high
AT3G58780	7	3	0	8.69	high
AT4G08150	9	3	0	5.13	low
AT4G18960	34	9	25	9.06	high
AT4G25490	19	16	0	3.11	low
AT4G31550	6	4	0	6.38	low
AT4G34000	4	1	0	10.86	high
AT4G37750	16	7	5	11.03	high
AT4G38620	5	0	0	4.43	low
AT5G11260	22	2	0	7.2	low
AT5G13790	10	0	0	8.92	high
AT5G20730	13	5	0	6.75	low
AT5G22220	5	3	0	7.67	-
AT5G41315	13	9	1	10.98	high
AT5G62000	6	0	0	6.75	low
One-tailed Wilcoxon rank sum tests were performed between TFs with high IC and TFs with low IC in following aspects:
Degree: P = 0.456
Motifs (5, 6): P = 0.067
Motifs (10, 11, 12): P = 0.005

## Sheet: B
(B) Correlation between the binding specificity of TFs and the proportion of TFs to target genes in A. thaliana.
Spearman's rank correlation between the information content of TFs and the proportion of TFs to target genes: ρ = 0.46 and P = 0.02.
TF ID	Information content	Proportion of TFs in targets (%)
AT1G09530	10.85	16.67
AT1G09770	7.86	33.33
AT1G19850	6.75	37.5
AT1G24260	9.84	100
AT1G45249	10.86	0
AT1G75080	6.12	20
AT2G16910	5.33	0
AT2G20180	6.94	30.23
AT2G36010	7.67	25
AT2G38470	7.13	55.56
AT2G40220	14.15	42.86
AT2G46830	12.04	28.57
AT2G47460	6.12	0
AT3G20770	5.86	25
AT3G27920	10.98	100
AT3G56400	8.52	12.5
AT4G18960	9.06	78.57
AT4G25490	3.11	21.43
AT4G31550	6.38	60
AT4G37750	11.03	90.91
AT4G38620	4.43	0
AT5G11260	7.2	18.18
AT5G13790	8.92	33.33
AT5G20730	6.75	46.15
AT5G41315	10.98	70
AT5G62000	6.75	16.67

## Sheet: C
(C) Correlation between the binding specificity of TFs and the proportion of TFs to target genes in E. coli.
Spearman's rank correlation between the information content of TFs and the proportion of TFs to target genes: ρ = 0.31 and P = 0.03.
TF name	Information content (IC)	Proportion of TFs in targets (%)
AGAR	12.21	9.09
ARAC	7.38	9.09
ARCA	6.16	2.98
ARGP	6.35	7.14
ARGR	9.35	5.41
CPXR	6.09	6.9
CRA	9.63	7.79
CRP	7.59	8.37
CSGD	4.57	4.35
CYSB	12.68	8.33
CYTR	7.11	16.67
DGSA	15.65	10
DNAA	8.22	8.33
EVGA	13.58	20
FHLA	7.59	6.67
FIS	4.61	4.04
FLHDC	7.34	1.25
FNR	7.3	4.41
FUR	10.16	6.87
GADE	11.34	17.14
GADW	8.31	28.57
GADX	6.72	17.86
GALR	8.95	20
GALS	9.27	20
GNTR	9.92	8.33
IHF	5.56	2.67
ISCR	8.85	3.23
LEUO	12.83	15
LEXA	11.78	3.57
LRP	4.16	1.96
MARA	7.75	16.22
METJ	4.45	6.67
MODE	12.36	2.17
NAC	6.53	13.33
NAGC	11.78	5.88
NARL	4.18	0.83
NSRR	7.33	7.23
NTRC	9.34	6.82
OMPR	7.99	5.88
OXYR	6.87	6.25
PDHR	9.69	2.38
PHOB	7.54	5.26
PHOP	7.59	9.09
PURR	12.13	3.23
RCSB	8.2	12.82
ROB	7.62	8.33
RSTA	12.3	10
RUTR	10.79	25
SOXS	8.01	11.11
TORR	5.95	8.33
TRPR	11.76	8.33

## Sheet: D
(D) Correlation between the target number of TFs and the proportion of TFs to target genes in S. cerevisiae.
Spearman's rank correlation between the TF target gene number and the proportion of TFs to target genes: ρ = -0.36 and P = 0.0003.
TF name	Target number	Proportion of TFs in targets (%)
ABF1	669	3.57
ACE2	170	7.89
ADR1	443	3.17
AFT1	1114	3.11
AFT2	193	4.44
ARO80	97	33.33
ARR1	743	2.91
AZF1	127	4
CAD1	478	2.5
CRZ1	299	3.1
CST6	193	4.19
DAL80	78	11.54
ECM22	270	3.79
FHL1	884	1.81
FKH1	241	6.45
FKH2	313	6.45
GAL4	158	12
GAT1	150	17.65
GAT3	193	2.04
GCN4	1260	4.29
GCR1	281	2.36
GCR2	596	6.21
GLN3	667	2.51
GZF3	149	4.35
HAA1	89	5.81
HAC1	208	2.54
HAP1	189	1.45
HAP2	197	3.57
HAP3	185	3.7
HAP4	425	3.57
HAP5	195	4
HCM1	249	33.33
HMS1	221	1.24
HSF1	571	2.96
IFH1	359	2.1
INO2	165	3.23
INO4	637	2.08
LEU3	495	6.23
MAL13	6	33.33
MBP1	498	4.94
MCM1	402	5.88
MET31	126	2.56
MET32	101	7.69
MET4	1260	3.26
MGA1	291	4.5
MIG1	239	6.57
MIG2	44	4.35
MIG3	15	16.67
MOT3	135	2.35
MSN2	1187	2.06
MSN4	739	2.52
NDT80	35	6.25
NRG1	399	2.03
OAF1	263	1.47
PDC2	19	8.33
PDR1	653	2.66
PDR3	547	0.67
PHO2	173	2.27
PHO4	379	2.61
PIP2	150	2.68
PUT3	157	6.25
RAP1	1502	3.1
RFX1	492	2.63
RGM1	119	2.27
RIM101	213	5.97
RLM1	205	1.1
RME1	237	5.1
ROX1	406	4.44
RPN4	1032	2.57
RSF2	52	17.65
RTG1	129	13.16
RTG3	221	11.11
SFL1	47	8.33
SFP1	2183	2.87
SIP4	98	15.38
SKN7	640	6.8
SKO1	627	8.22
SOK2	1034	4.81
STB5	339	2.7
STE12	2142	3.14
STP1	232	8.6
STP2	342	4.68
SUM1	159	1.79
SWI4	614	5.21
SWI5	231	7.14
TEC1	570	3.85
TOS8	293	1.69
UME6	238	4.76
UPC2	208	4.65
XBP1	501	4.85
YAP1	1824	2.78
YHP1	307	6.43
YOX1	462	8.21
YRM1	35	5.88
YRR1	104	7.32
ZAP1	185	0.84

## Sheet: E
(E) Correlation between TF binding specificity and the proportion of TFs to target genes in H. sapiens.
Spearman's rank correlation between the information content of TFs and the proportion of TFs to target genes: ρ = 0.47 and P = 0.009.
TF Name	Information content (IC)	Proportion of TFs in targets (%)
BRCA1	4.37	4.3
EGR1	11.47	8.2
ELK4	8.64	11.1
ESRRA	7.15	5
ETS1	6.29	1.8
GATA1	6.12	6.8
GATA2	6.81	7
GATA3	6.23	5.3
HNF4A	10.03	5.9
JUN	8.47	6.5
MAX	9.22	5.8
MEF2A	11.16	9.3
MYC	10.3	4.9
NR3C1	9.89	4.7
RXRA	42.43	10
SP1	4.86	5.7
SP2	8.34	7.1
SPI1	14.27	5.3
SREBF1	8.86	7.5
SRF	14.97	8.5
STAT1	12.98	6.9
STAT3	15.2	8.6
TAL1	10.45	5.5
TBP	6.25	2.1
TCF4	10.45	8.6
TFAP2A	5.22	6.2
TFAP2C	5.66	6.4
USF1	7.12	6.3
ZBTB33	8.37	2.6
ZEB1	6.58	5.6
