# Supplementary material for: An Arabidopsis Transcriptional Regulatory Map Reveals Distinct Functional and Evolutionary Features of Novel Transcription Factors
Source: Mol Biol Evol. 2015 Mar 6;32(7):1767–73. doi: 10.1093/molbev/msv058 (PMC4476157; doi:10.1093/molbev/msv058)
Supplement: Supplementary Data [file msv058_supplementary_data.zip › Supplementary_Table_S5.xlsx]

## Sheet: TF families
Lineage	Species	AP2	ERF	RAV	ARF	B3	BES1	CO-like	Dof	GATA	LSD	YABBY	C2H2	C3H	CAMTA	CPP	DBB	E2F/DP	EIL	ARR-B	G2-like	GRAS	GRF	HB-PHD	TALE	WOX	ZF-HD	HD-ZIP	HB-other	HRT-like	HSF	LBD	LFY	M-type	MIKC	MYB	MYB_related	NAC	NF-X1	NF-YA	NF-YB	NF-YC	NZZ/SPL	Nin-like	S1Fa-like	SBP	SRS	STAT	TCP
Monocotyledon	Oryza sativa subsp. indica	27	138	4	24	54	5	9	28	31	5	8	90	49	7	11	10	9	8	9	52	63	13	1	27	12	15	43	14	1	25	43	2	36	32	121	89	158	2	10	14	15	0	12	3	20	5	1	21
	Oryza sativa subsp. japonica	25	135	4	27	55	5	15	30	25	5	8	85	49	6	11	10	8	9	10	46	60	12	1	26	14	14	42	11	1	25	36	2	34	37	122	72	143	2	11	13	16	0	13	2	19	5	1	21
	Brachypodium distachyon	25	100	4	23	40	5	13	27	26	5	8	71	38	7	9	9	7	6	7	47	45	5	2	22	8	15	40	14	1	24	24	1	23	30	67	68	85	2	7	16	15	0	15	1	18	5	1	21
	Sorghum bicolor	24	122	4	22	60	7	13	29	28	5	8	84	37	7	8	10	10	7	10	42	74	9	2	20	11	15	41	7	1	22	36	1	43	28	112	73	120	3	8	12	14	0	13	0	18	5	0	27
	Zea mays	26	178	3	36	46	8	18	42	37	7	13	111	48	7	10	13	17	9	8	60	74	15	3	28	16	21	57	21	1	28	43	2	37	35	161	109	121	4	12	20	16	0	17	1	29	9	1	42
Dicotyledon	Ricinus communis	17	93	4	17	40	5	9	23	19	4	6	68	35	5	6	7	6	4	11	33	48	9	2	16	11	11	31	10	1	18	34	1	28	11	63	97	95	2	6	14	11	0	10	1	15	5	1	22
	Manihot esculenta	28	167	7	48	57	11	20	47	38	3	19	120	67	5	9	13	10	4	19	67	73	15	2	36	20	22	63	13	1	34	57	2	54	31	181	102	124	2	13	22	15	1	12	1	24	11	1	35
	Populus trichocarpa	29	175	4	35	108	13	14	43	39	5	12	111	63	7	13	14	10	7	17	66	101	19	4	32	18	21	62	14	1	30	57	1	74	14	207	91	169	3	12	20	16	2	19	2	31	10	2	33
	Glycine max	46	292	5	55	58	10	19	79	56	8	17	184	74	14	11	20	14	12	26	86	111	17	5	62	33	50	103	17	1	52	86	3	94	61	300	151	173	4	21	38	21	0	23	4	45	21	1	54
	Lotus japonicus	14	121	1	7	28	2	4	21	18	4	4	72	43	4	6	5	6	3	11	28	47	4	2	11	11	18	19	14	1	14	43	2	55	18	73	83	95	4	6	9	9	0	12	2	14	8	0	21
	Medicago truncatula	20	105	3	25	80	3	9	26	34	2	8	99	41	7	6	6	6	12	14	31	61	4	1	12	11	15	30	16	3	21	32	1	73	16	99	77	72	3	5	12	11	0	8	3	13	10	0	15
	Prunus persica	19	107	5	17	71	6	9	26	22	4	7	73	46	4	6	6	6	4	12	36	49	10	2	22	10	10	33	7	1	21	42	1	52	28	121	54	115	2	7	14	9	2	8	1	17	6	1	19
	Cucumis sativus	18	120	4	17	34	4	12	36	25	4	8	76	38	4	4	8	7	4	15	38	37	8	2	21	11	13	41	6	1	22	47	1	19	26	116	61	84	2	7	15	8	0	8	2	15	9	1	27
	Arabidopsis lyrata	20	123	6	20	80	7	17	34	28	3	6	93	55	6	7	7	7	6	12	54	37	9	2	21	16	17	35	8	2	38	47	1	40	39	149	63	122	3	12	16	16	1	16	3	15	10	3	25
	Arabidopsis thaliana	18	122	6	22	64	6	17	36	30	3	6	91	50	6	8	11	8	6	14	42	33	9	2	21	16	17	48	6	2	24	43	1	66	42	143	67	113	2	10	13	14	1	14	3	17	11	2	24
	Carica papaya	18	76	2	11	34	5	8	20	23	2	9	61	26	4	4	7	6	4	12	52	42	7	1	11	11	10	29	8	2	18	36	1	223	21	76	67	82	1	5	11	4	1	5	1	11	4	1	22
	Vitis vinifera	19	104	3	18	22	4	12	26	20	2	7	72	37	4	6	7	6	4	13	37	48	7	1	19	12	12	36	10	1	19	45	1	28	32	133	67	81	3	5	14	8	2	8	2	18	4	1	19
	Mimulus guttatus	24	114	1	21	46	8	12	30	29	3	10	80	46	6	7	11	9	7	14	50	41	8	3	23	13	25	52	9	1	22	60	2	60	39	114	89	96	2	8	16	12	0	11	3	18	5	1	21
Fern	Selaginella moellendorffii	18	86	4	14	29	10	8	48	16	4	1	53	38	8	8	7	8	10	11	34	91	6	2	6	14	14	18	15	2	14	29	4	22	6	46	78	40	4	2	14	10	2	23	0	22	6	2	10
Moss	Physcomitrella patens subsp. patens	12	137	2	13	37	6	10	21	15	2	0	47	28	1	6	6	11	2	5	47	41	2	2	3	3	10	28	7	7	8	30	8	14	8	59	51	32	1	1	9	11	1	9	1	14	2	1	6
Green alga	Chlamydomonas reinhardtii	5	9	0	0	1	0	1	1	11	1	1	6	15	0	3	0	3	0	1	4	0	0	0	0	0	0	0	3	0	2	0	0	1	0	12	17	0	1	0	3	3	0	15	1	23	0	0	0
	Volvox carteri	14	7	0	0	1	0	2	1	11	1	0	5	16	0	2	0	3	0	1	4	0	0	0	0	0	0	0	2	0	2	0	0	1	0	17	15	0	1	0	3	4	0	10	0	23	0	0	0
	Micromonas pusilla CCMP1545	9	3	0	0	1	0	1	1	9	1	2	13	15	1	2	0	4	0	1	3	0	0	2	1	4	0	0	8	0	4	0	0	1	0	9	15	0	0	1	3	3	0	6	0	3	0	0	0
	Micromonas sp. RCC299	8	3	0	0	1	0	3	1	8	0	3	11	22	1	1	1	4	0	1	3	0	0	1	1	1	0	0	7	0	6	0	0	1	0	14	15	0	0	1	3	3	0	6	0	5	0	0	0
	Ostreococcus lucimarinus CCE9901	3	6	0	0	0	0	2	2	8	1	1	7	14	1	2	0	3	0	1	2	0	0	1	1	1	0	0	4	0	1	0	0	1	0	11	15	0	0	1	3	3	0	4	0	0	0	0	0
	Ostreococcus sp. RCC809	4	3	0	0	0	0	2	2	5	1	1	4	15	1	2	0	2	0	1	2	0	0	0	1	1	0	0	4	0	1	0	0	1	0	11	15	0	0	1	3	2	0	3	0	0	0	0	0
	Ostreococcus tauri	2	5	0	0	0	0	3	2	5	0	1	4	11	0	2	0	3	0	1	2	0	0	0	1	1	0	0	5	0	1	0	0	1	0	9	16	0	0	0	3	3	0	5	0	0	0	0	0
	Coccomyxa sp. C-169	9	6	0	0	1	0	1	1	4	1	0	6	12	2	2	1	3	0	0	4	0	0	0	0	0	0	0	1	0	1	0	0	1	0	9	10	0	1	1	2	4	0	6	0	3	0	0	0
	Chlorella sp. NC64A	8	4	0	0	5	0	1	1	8	1	0	3	19	1	3	0	3	0	1	13	0	0	0	0	0	0	0	2	0	1	0	0	0	0	9	10	0	1	1	3	4	0	8	0	36	0	0	0
Family type (ancient/novel)		ancient	ancient	novel	novel	ancient	novel	ancient	ancient	ancient	ancient	ancient	ancient	ancient	ancient	ancient	ancient	ancient	novel	ancient	ancient	novel	novel	ancient	ancient	ancient	novel	novel	ancient	novel	ancient	novel	novel	ancient	novel	ancient	ancient	novel	ancient	ancient	ancient	ancient	novel	ancient	ancient	ancient	novel	novel	novel
[truncated: 6 more columns]
